# Supplementary material for: Trabeculectomy and EX-PRESS Implantation in Open-Angle Glaucoma: An Updated Meta-Analysis of Randomized Controlled Trials
Source: J Ophthalmol. 2019 Sep 24;2019:2071506. doi: 10.1155/2019/2071506 (PMC6778870; doi:10.1155/2019/2071506)
Supplement: Supplementary Materials — Supplementary Figures: the file mainly describes the flow diagram for the literature search and selection process as well as the risk of bias assessment of the included RCTs. Supplementary Table: PRISMA checklist. [file 2071506.f1.zip]

Archive with 3 entries (3 files):
- 2071506.f1/Search Strategy.doc
- 2071506.f1/Supplemental Figures.docx
- 2071506.f1/Supplemental Table.doc
